# Supplementary material for: Unexpected reaction of “wild-type” gastrointestinal stromal tumor to imatinib: case report and literature review
Source: Front Oncol. 2024 Jan 31;13:1334784. doi: 10.3389/fonc.2023.1334784 (PMC10864548; doi:10.3389/fonc.2023.1334784)
Supplement: Supplementary Figure 1 — This is the sequence of events in the hospital. [file DataSheet_1.zip]

Archive with 5 entries (5 files):
- Supplementary 1.JPG
- Supplementary 2.jpg
- Supplementary 3.jpg
- Supplementary 4.jpg
- Supplementary_Material 123.docx
